# Supplementary material for: Long-term patient-reported outcomes following allogeneic hematopoietic cell transplantation
Source: Bone Marrow Transplant. 2025 Feb 26;60(5):617–24. doi: 10.1038/s41409-025-02540-2 (PMC12061752; doi:10.1038/s41409-025-02540-2)
Supplement: Supplementary file 2 — Supplementary Table_S1 [file 41409_2025_2540_MOESM2_ESM.xlsx]

## Sheet: Table S1
	Functioning subscales (EORTC-QLQ30)	Patients without relapse (n=172)	Patients with relapse (n=42)	d30	d100	m6	m12	y3	y5	y10	>y10
		mean (%, SD)		mean (%)
	Physical	71.1 (26.4)	62.1 (23.9)	56.4	64.2	70.5	63.5	63.6	74.5	82.2	77
	Role	56.1 (33.0)	50.1 (32.8)	25	51	56.2	50.5	51.5	55.8	73	71.3
	Emotional	69.0 (27.2)	64.8 (27.9)	72.4	70.3	68.3	60.8	60.7	69.5	76.7	73
	Cognitive	71.1 (29.8)	75.4 (22.8)	76.7	77.1	76.7	60.6	67.1	75.8	77.9	69.9
	Social	60.7 (33.8)	52.3 (30.7)	43.3	49	63.3	51.5	55.2	61.1	75	69.4
	Well-being subscales (FACT-G/BMT)	mean (points, SD)		mean (points)
	Physical	21.1 (6.7, 1-28)	19.4 (5.9, 1-28)	17	20.4	21.3	18	19.6	21.8	23.9	22.3
	Social	21.4 (4.7, 0-28)	19.3 (5.1, 0-28)	22.6	22.4	22.9	19.8	19.6	19	22.2	21.1
	Emotional	19.1 (4.4, 2-24)	17.3 (4.3, 2-24)	20.2	18.6	18.4	17.5	17.6	18.7	20.1	19.1
	Functional	18.3 (6.6, 2-28)	17.4 (6.2, 2-28)	13.5	14.1	18.6	16	17.4	19.3	22.4	20.4
	Symptom subscales (EORTC-QLQ30)	mean (%, SD)		mean (%)
	Fatigue	44.8 (31.5)	57.1 (26.0)	63.9	50.3	42.8	55.2	49.2	45.8	33.3	42.6
	Nausea	9.7 (20.5)	6.3 (13.7)	17.5	9.37	5	12.1	7.5	10.6	6.86	3.7
	Pain	25.7 (31.6)	35.3 (35.2)	25	29.2	21.7	39.9	32.1	21	23.3	23.1
	Dyspnea	30.8 (33.7)	48.0 (36.5)	36.7	37.5	24.6	40.4	40.4	34.3	28.4	24.1
	Insomnia	32.5 (35.7)	30.9 (31.6)	38.3	37.5	21.7	41.4	40	33.3	17.6	24.1
	Appetite	19.9 (33.2)	26.2 (34.2)	46.7	18.7	15	33.3	21.7	17.2	6.86	13
	Constipation	10.4 (21.7)	13.5 (24.5)	6.67	0	5	15.2	14.2	15.2	6.37	18.5
	Diarrhea	17.1 (26.6)	19.0 (30.5)	31.7	22.9	11.7	17.2	16.7	17.2	11.8	16.7
	Financial difficulties	23.5 (31.5)	25.4 (28.3)	28.3	29.2	33.3	27.3	27.5	12.6	18.6	20.4
