# Supplementary material for: Long-term patient-reported outcomes following allogeneic hematopoietic cell transplantation
Source: Bone Marrow Transplant. 2025 Feb 26;60(5):617–24. doi: 10.1038/s41409-025-02540-2 (PMC12061752; doi:10.1038/s41409-025-02540-2)
Supplement: Supplementary file 3 — Supplementary_Table_S2 [file 41409_2025_2540_MOESM3_ESM.xlsx]

## Sheet: Table S2
	Characteristic	Significant difference Yes / No	Favorable condition	P-value GHS / FACT
	Gender	Yes	Male	0.013* / 0.09*
	ECOG	Yes	ECOG 0	both 0.001*
	Age (median 56 years)	No		0.247 / 0.660
	Conditioning regime	Yes	RIC	0.030* / 0.044*
	HLA status	No	-	0.261 / 0.316
	Disease remission	No	-	0.244 / 0.077
	Relapse	Yes	No relapse	0.002* / 0.009*
	aGvHD	No	-	0.334 / 0.197
	cGvHD	No	-	0.550 / 0.978
	Immunosuppression	Yes	no immunosuppresion	both < 0.001*
	Workability	Yes	Full-time work / Self-employment	both 0.001*
